# Supplementary material for: Many roads lead to Rome: How improvisation and absorptive capacity affect entrepreneurial orientation and new venture performance relationship
Source: PLoS One. 2023 Mar 17;18(3):e0281456. doi: 10.1371/journal.pone.0281456 (PMC10022768; doi:10.1371/journal.pone.0281456)
Supplement: S1 Data — (XLSX) [file pone.0281456.s002.xlsx]

## Sheet: Sheet1
Firm age (year)	Firm size (employee number)	Industry	EO Item(1)	EO Item(2)	EO Item(3)	EO Item(4)	EO Item(5)	EO Item(6)	EO Item(7)	EO Item(8)	EO Item(9)	Organizational Improvisation Item(1)	Organizational Improvisation Item(2)	Organizational Improvisation Item(3)	Organizational Improvisation Item(4)	Organizational Improvisation Item(5)	Organizational Improvisation Item(6)	Organizational Improvisation Item(7)	Absorptive capacity Item(1)	Absorptive capacity Item(2)	Absorptive capacity Item(3)	Absorptive capacity Item(4)	Absorptive capacity Item(5)	Absorptive capacity Item(6)	Absorptive capacity Item(7)	Absorptive capacity Item(8)	New venture performance Item(1)	New venture performance Item(2)	New venture performance Item(3)	New venture performance Item(4)	New venture performance Item(5)
2	9	0	2	2	2	1	1	1	3	3	3	4	4	4	4	4	4	4	4	4	3	3	3	3	3	3	3	3	4	3	3
6	57	1	4	4	4	3	4	3	4	4	4	4	3	4	3	3	4	3	4	4	4	4	4	4	4	4	3	4	4	4	5
6	780	1	4	5	5	3	4	4	4	3	4	3	3	3	4	3	3	3	4	4	4	4	4	3	3	4	4	4	3	3	3
7	34	1	4	3	4	2	2	3	3	4	4	4	4	3	3	3	3	3	4	3	3	3	3	3	3	3	3	3	2	3	3
6	7	1	4	4	3	2	3	4	4	4	4	3	3	4	4	4	3	3	4	4	4	4	4	4	4	4	4	4	4	4	3
8	875	0	3	2	3	3	2	3	3	3	3	4	4	3	4	3	3	3	4	4	3	3	3	3	4	3	3	3	3	3	3
3	320	1	4	5	4	2	3	3	1	2	2	4	4	4	4	4	4	4	4	4	4	4	4	3	3	3	2	2	1	3	2
6	66	1	4	5	4	4	4	4	4	4	4	4	4	4	4	5	5	4	4	4	4	4	4	4	4	4	4	4	5	5	5
1	5	0	5	4	5	2	2	4	4	3	4	3	4	3	4	3	3	3	3	3	3	3	3	3	3	3	3	3	4	3	3
6	12	1	3	2	3	2	2	2	2	2	2	4	4	4	4	4	3	3	4	4	3	4	4	3	4	4	4	3	3	2	2
2	123	1	5	5	4	2	3	3	4	4	4	4	4	4	4	4	4	4	4	4	4	4	3	3	3	3	3	2	3	3	5
4	34	1	4	4	4	3	4	4	4	4	5	4	4	4	4	4	4	4	5	5	4	4	4	4	4	4	5	5	4	4	5
6	650	1	3	3	3	3	4	4	2	3	3	4	4	3	3	3	3	3	3	4	3	3	3	4	3	4	4	4	3	4	4
5	85	1	3	4	4	2	3	3	4	5	4	3	3	3	4	3	3	3	2	2	2	2	2	2	3	3	2	2	1	2	2
6	760	0	4	5	4	4	5	5	4	5	4	4	5	4	5	4	4	4	5	4	4	5	4	5	5	4	3	3	3	4	4
7	86	1	5	4	4	3	4	4	3	4	3	4	4	4	4	4	4	4	3	4	4	4	4	4	4	4	3	3	4	4	3
8	62	0	4	4	5	4	3	4	3	2	3	4	4	4	4	4	3	4	4	5	5	5	5	4	4	4	2	2	2	2	2
8	78	0	5	4	4	3	3	4	4	5	5	5	4	5	4	5	4	4	5	5	5	5	5	5	5	5	5	5	5	4	4
5	256	1	5	4	4	4	4	5	4	5	4	5	4	5	5	4	4	5	4	4	5	4	5	4	4	5	4	4	4	4	4
6	67	1	4	4	5	3	4	3	4	4	5	3	3	4	4	4	4	4	4	5	4	5	5	4	4	5	3	3	2	2	3
8	81	1	4	4	4	5	4	4	4	5	4	2	2	3	2	2	3	2	5	4	4	4	5	4	4	4	4	4	3	4	4
6	4	0	4	4	4	3	3	3	3	4	3	3	4	4	3	3	3	4	3	3	3	3	3	2	3	3	3	3	3	2	3
4	35	0	4	4	4	3	4	4	2	2	3	5	4	4	4	5	4	4	3	3	3	3	3	3	3	3	4	4	4	4	3
3	89	0	4	4	5	2	3	3	3	3	2	4	4	4	5	4	4	4	4	5	4	3	4	5	4	4	4	5	4	3	4
5	93	1	5	4	4	4	5	4	4	5	4	4	4	4	5	4	3	4	5	4	4	4	5	4	4	5	5	5	5	5	4
6	924	0	4	4	4	3	3	4	3	4	3	4	5	4	5	4	4	5	4	4	5	5	4	4	5	4	2	2	2	2	3
2	35	1	3	3	4	3	3	3	3	4	4	3	4	4	4	3	3	3	4	4	3	4	4	4	4	4	2	3	2	3	3
1	7	0	3	3	4	3	3	3	3	4	3	4	4	4	3	3	3	3	3	4	3	3	3	3	4	3	4	4	4	4	4
4	56	1	4	4	3	3	4	4	3	3	3	4	3	3	4	4	3	3	4	3	3	3	3	3	3	3	4	4	3	4	4
4	71	0	2	1	2	1	2	2	3	2	2	4	4	4	3	4	3	3	2	2	3	3	2	3	2	2	5	4	4	5	4
5	63	1	4	3	4	3	4	4	4	4	5	4	4	4	5	4	4	4	5	5	5	5	5	5	5	5	4	5	5	5	5
6	501	0	4	4	4	4	5	4	4	4	4	4	4	4	4	4	3	4	4	4	4	4	4	4	4	4	3	2	3	2	2
6	643	1	3	4	4	4	3	3	4	3	4	3	3	4	4	4	4	4	4	4	4	4	4	4	3	4	4	4	4	4	5
7	17	1	2	2	3	2	2	2	2	2	2	3	3	3	3	3	3	4	4	4	3	3	3	3	3	3	4	5	5	4	4
8	15	0	4	4	3	3	3	3	3	3	4	4	5	5	4	5	5	5	4	4	4	4	4	3	3	4	3	4	4	4	3
1	52	0	5	5	5	4	4	4	4	5	5	5	5	4	5	5	4	5	4	4	5	5	5	5	4	4	4	3	4	3	3
6	45	1	4	4	4	3	4	3	4	4	4	4	4	3	4	4	3	4	4	5	4	4	5	4	5	5	5	5	4	5	5
7	643	0	3	4	4	2	2	3	1	1	2	4	3	3	4	4	3	3	4	4	3	3	3	3	3	3	4	4	3	4	4
5	65	1	4	4	5	4	4	3	4	4	4	2	3	2	2	2	3	3	4	5	4	5	5	4	4	5	3	3	3	3	3
2	199	1	4	4	5	4	5	4	5	4	5	4	5	4	4	4	5	5	4	5	4	4	5	4	5	5	4	4	4	5	3
2	49	1	4	4	5	3	4	4	4	5	4	4	4	4	4	4	4	4	4	5	5	4	4	4	4	4	5	5	5	5	4
2	53	0	4	4	4	3	4	3	3	4	4	4	5	4	4	5	5	4	4	4	4	4	4	4	4	5	4	4	4	5	4
4	62	1	3	4	4	4	4	4	3	3	3	4	4	3	3	3	3	4	3	3	3	3	4	3	3	4	3	3	2	3	4
6	12	0	4	4	3	3	3	2	4	5	4	4	4	4	4	4	3	3	4	4	4	4	3	3	3	4	3	3	3	3	4
6	338	1	4	3	3	4	3	3	4	4	4	4	4	4	4	4	4	4	4	4	5	4	5	4	4	5	5	5	4	4	4
4	50	1	3	3	2	1	2	2	5	5	5	5	5	5	5	5	4	5	3	4	4	3	3	3	4	4	4	4	4	4	4
2	45	1	4	4	3	3	4	3	3	3	3	4	4	3	3	3	3	4	4	4	4	4	4	3	4	4	3	3	1	2	1
7	101	0	4	4	5	3	4	3	5	4	4	3	3	4	4	3	3	3	5	4	4	4	4	5	4	4	3	3	4	4	3
2	76	0	5	4	4	5	5	5	3	4	4	4	5	4	4	4	4	4	5	5	5	5	4	4	4	4	2	3	3	2	2
1	49	0	4	4	3	4	3	3	3	4	4	4	4	4	4	4	4	4	5	4	4	4	5	4	5	4	5	4	3	4	4
5	98	1	3	3	3	2	3	3	4	3	3	3	3	3	3	2	3	2	4	4	4	4	4	4	4	4	3	3	2	1	1
2	856	1	4	3	4	4	4	4	4	3	3	4	4	4	3	3	3	4	3	3	3	3	3	3	3	3	2	2	2	2	3
2	5	0	4	3	4	3	4	3	4	4	4	4	4	3	4	4	4	4	4	4	4	4	5	5	4	4	2	2	3	3	3
8	105	0	4	4	4	3	4	3	4	4	4	4	3	3	3	3	3	3	4	4	4	4	4	4	4	4	5	4	4	3	4
5	73	0	3	3	4	4	5	4	5	4	4	3	4	4	3	4	4	3	4	4	4	5	4	4	4	4	3	3	3	4	3
5	54	1	5	5	5	4	4	4	4	4	5	3	3	4	4	4	3	3	4	4	4	3	4	4	4	4	3	2	3	2	2
8	21	1	4	3	4	3	3	4	3	3	3	4	4	3	4	4	3	4	4	4	5	5	5	4	4	5	3	4	5	4	4
3	8	0	3	3	2	3	2	3	3	3	3	3	3	4	4	4	3	4	3	2	3	2	2	2	2	2	5	4	4	4	3
3	69	0	3	2	2	3	3	4	3	2	2	5	4	5	5	4	4	5	4	4	4	3	4	4	3	4	2	2	2	2	3
5	53	0	4	3	4	2	2	2	2	3	3	3	3	3	3	3	3	3	4	3	4	4	4	4	4	4	3	4	4	3	3
4	105	0	3	3	4	2	2	2	3	3	4	4	4	4	5	4	4	5	4	4	3	4	4	3	4	4	2	3	2	1	2
7	17	0	4	3	3	3	3	3	3	4	3	3	3	3	4	4	3	4	4	4	4	4	4	4	4	3	4	4	4	3	3
2	51	1	4	4	4	3	3	4	4	4	4	4	3	3	4	4	4	4	4	4	4	4	4	4	4	4	3	3	3	4	4
2	11	1	4	3	3	4	4	3	3	3	4	4	5	5	4	4	5	5	4	4	4	4	3	3	3	3	3	2	2	3	2
4	111	1	4	4	3	3	3	3	4	4	3	4	4	4	4	4	3	3	3	3	3	3	4	4	4	3	5	5	4	4	4
6	512	0	4	4	3	4	4	4	4	4	4	4	4	4	4	4	4	4	4	4	4	3	5	4	5	5	3	3	4	2	3
5	21	1	5	4	4	3	4	4	5	4	4	4	4	4	4	4	4	4	4	4	4	4	4	4	4	4	3	3	3	4	4
5	12	0	4	4	3	3	4	3	3	4	4	4	4	3	4	3	3	3	3	3	4	4	3	4	4	4	5	5	3	3	3
4	35	0	3	3	3	4	4	3	3	4	3	4	5	4	4	4	4	4	4	5	5	4	5	4	5	4	4	5	4	4	5
8	67	0	4	3	4	4	4	4	4	5	4	4	4	4	4	4	3	4	4	4	5	4	5	4	5	4	3	3	3	3	2
3	99	0	3	3	4	3	3	3	3	3	2	4	4	4	4	4	4	3	3	3	3	3	3	3	4	3	2	3	3	2	3
6	15	1	4	5	4	4	3	4	4	4	4	4	4	4	4	4	4	4	2	3	3	3	2	2	3	3	5	5	4	4	4
1	16	0	4	4	5	4	4	3	5	4	4	5	5	5	5	5	5	5	5	5	5	5	5	5	5	5	5	5	5	5	5
8	879	0	3	3	3	3	2	3	3	4	3	4	4	4	4	4	3	4	4	4	4	4	3	3	3	3	3	3	4	3	4
4	6	0	5	4	4	4	4	4	4	5	4	4	4	5	4	5	4	4	4	4	4	5	5	4	4	4	5	5	5	4	4
2	15	0	3	3	3	2	2	2	2	3	3	4	4	3	4	4	3	3	4	4	4	4	5	5	4	4	4	3	3	2	3
5	26	1	4	3	4	4	3	4	4	4	4	4	4	4	4	4	4	4	5	5	5	5	4	5	4	5	4	3	4	4	5
6	13	0	4	3	4	4	3	4	4	5	4	3	2	2	2	3	2	3	4	5	4	5	5	4	5	5	4	3	4	4	5
6	57	0	4	4	4	4	5	4	4	4	4	5	4	4	4	5	4	4	5	4	4	4	5	5	5	5	5	5	4	4	4
1	5	0	3	4	4	3	4	3	3	3	4	5	5	5	4	4	4	4	4	4	5	4	5	4	5	4	4	4	4	3	3
7	318	0	4	4	5	5	4	4	5	4	5	4	3	3	4	4	3	4	4	3	4	4	4	4	4	4	4	5	4	4	4
5	45	0	3	3	3	2	3	3	2	2	2	3	4	4	4	4	3	3	1	1	2	2	1	2	1	1	4	4	3	3	4
4	49	1	4	4	4	3	3	3	4	4	4	4	4	4	4	4	3	4	3	3	3	3	3	3	3	4	3	3	4	3	3
3	25	1	4	4	5	4	4	4	4	4	5	4	4	4	4	4	4	4	4	4	4	4	5	5	5	4	4	5	5	5	4
6	67	0	4	4	5	4	4	4	4	5	4	4	4	3	3	3	3	3	3	3	3	3	3	2	2	2	3	3	3	2	2
2	7	0	4	5	4	4	4	3	3	3	4	4	4	4	4	4	4	4	4	4	3	3	4	4	5	4	4	4	3	3	3
5	53	1	3	2	3	2	3	3	4	3	3	3	3	3	3	3	3	3	4	4	4	4	4	3	4	4	5	4	4	3	4
3	105	0	3	3	4	3	3	3	4	3	3	4	4	4	4	4	3	3	3	3	3	3	2	2	3	2	4	5	5	4	4
2	9	1	2	2	2	1	1	2	2	1	2	3	3	3	3	3	3	3	3	3	3	3	2	2	3	4	4	4	5	5	4
6	479	0	4	3	4	3	3	4	3	3	3	4	4	3	4	4	3	4	4	4	4	4	3	3	3	3	2	2	1	2	2
4	38	0	3	3	3	3	3	3	4	3	3	4	4	4	4	4	3	4	3	4	4	4	4	4	3	4	5	5	4	2	2
4	368	1	4	4	5	3	4	4	4	4	4	4	4	5	4	4	4	4	5	4	4	4	5	4	5	4	5	4	5	4	4
3	47	1	2	3	2	2	1	2	2	2	2	5	4	4	5	5	5	4	5	5	5	4	5	4	5	4	4	3	4	3	5
7	71	1	4	3	3	2	3	2	3	3	3	4	4	4	4	4	4	4	4	4	4	4	4	4	3	3	5	4	5	5	4
4	85	1	4	4	3	3	3	3	4	4	3	4	3	4	4	4	4	4	3	4	4	4	4	4	4	4	4	4	5	4	4
5	18	1	4	4	4	3	3	3	4	4	4	4	4	4	4	4	3	4	4	4	4	4	4	4	4	4	3	3	4	5	5
3	97	1	3	3	3	3	3	3	3	3	3	3	3	3	3	3	2	3	3	3	3	3	3	3	3	3	4	5	4	4	4
8	199	1	4	4	3	3	4	3	4	4	4	4	3	4	3	3	3	4	4	4	4	4	4	5	4	5	2	2	2	3	3
4	5	0	4	4	3	4	4	3	4	3	3	4	4	4	5	5	4	4	5	4	5	4	5	4	5	4	4	5	4	5	4
4	19	0	4	4	5	4	4	3	4	4	4	4	4	3	4	4	3	3	4	4	4	4	4	4	4	4	4	3	4	3	4
5	256	1	3	3	3	2	3	2	3	3	3	3	3	3	3	3	3	3	4	4	4	4	4	3	3	3	3	4	4	4	3
4	497	1	4	4	4	4	3	3	4	4	5	4	4	4	5	4	4	4	4	5	4	4	4	5	4	4	3	3	4	4	4
7	45	0	3	4	3	4	4	4	3	3	2	4	4	4	4	4	4	4	4	4	4	4	4	4	4	4	2	3	3	3	3
7	357	0	4	4	5	4	4	5	4	5	4	5	4	4	4	5	4	4	4	5	4	4	5	4	4	5	5	4	3	4	3
3	61	1	3	4	4	2	3	3	2	2	3	5	4	4	4	5	4	5	4	3	3	3	4	4	4	4	3	3	4	4	4
8	3	0	3	3	4	2	3	3	4	3	3	4	4	4	4	4	3	3	4	4	4	4	4	4	4	4	2	2	2	2	2
7	25	1	4	4	4	3	4	3	4	5	4	3	4	3	4	4	4	4	4	4	5	5	4	4	4	4	4	4	5	4	4
8	18	0	4	4	4	3	4	4	4	4	4	4	4	4	4	4	4	4	5	4	4	5	4	4	5	4	2	3	3	2	2
8	59	1	4	4	5	3	4	4	4	4	4	4	4	3	4	4	3	3	4	4	4	4	4	4	4	4	4	4	3	3	3
4	27	1	3	4	4	4	4	3	4	4	4	4	4	4	4	4	4	4	4	4	3	4	5	4	4	4	3	3	4	3	3
7	315	1	5	4	4	4	4	4	5	4	4	4	4	4	5	4	4	5	5	4	5	4	5	4	5	5	3	3	5	4	4
6	456	0	4	4	4	4	4	4	3	3	4	4	4	3	4	4	4	3	4	4	5	4	5	5	4	4	2	3	3	2	3
6	127	0	5	4	4	3	4	3	5	4	4	4	4	4	5	4	4	4	5	4	4	4	4	4	5	4	3	3	4	3	3
3	25	1	5	4	4	3	4	4	4	4	4	4	4	4	4	4	4	4	4	4	4	5	5	5	5	5	3	3	4	3	3
6	112	0	4	4	5	4	4	4	5	4	4	3	3	3	4	4	3	3	5	4	5	4	4	4	4	4	3	4	4	3	3
2	23	0	4	4	5	4	4	5	5	4	4	5	4	4	5	5	4	4	4	5	5	4	4	4	4	4	5	5	4	5	5
4	19	1	4	3	4	3	3	3	4	4	5	4	5	5	4	4	5	4	5	5	4	5	5	4	4	5	4	4	5	4	3
8	78	1	5	4	5	4	4	5	4	4	4	2	2	2	2	2	3	2	5	4	5	4	5	5	4	5	4	4	4	4	4
3	349	1	3	3	3	3	2	2	3	3	2	4	5	4	4	4	4	4	3	4	4	4	4	4	4	4	2	3	2	1	2
5	13	1	4	4	4	3	3	4	3	4	3	4	4	4	4	4	4	4	4	4	4	4	4	3	4	4	4	4	3	4	4
7	67	1	3	4	4	4	4	4	5	4	4	4	4	3	4	3	3	4	4	5	5	4	5	4	4	4	3	3	3	3	3
4	375	1	4	4	5	4	5	4	4	4	4	4	4	4	5	4	4	4	4	4	4	4	5	5	4	4	4	4	4	3	3
5	159	1	4	3	3	2	2	3	2	2	3	4	4	4	4	4	3	3	2	2	3	3	4	4	4	3	2	2	2	2	2
7	75	0	4	5	4	3	4	4	4	4	5	4	4	3	4	4	4	4	5	4	4	4	4	4	4	4	4	5	4	5	4
2	56	1	5	5	5	4	4	4	5	4	4	4	4	4	4	4	5	5	5	4	5	5	5	4	4	5	4	5	5	5	5
5	52	0	3	4	3	2	2	2	3	3	2	3	3	3	3	3	3	2	4	4	5	5	4	4	4	5	2	1	2	3	2
2	45	1	4	4	5	5	4	4	4	5	5	4	4	5	4	5	5	4	4	5	4	5	5	4	4	4	5	5	4	5	5
8	15	0	2	3	2	3	2	2	4	4	3	5	4	5	4	4	5	4	5	5	5	5	5	4	5	4	4	4	3	3	3
2	21	0	4	3	4	3	3	3	2	2	2	3	3	3	3	4	4	4	3	3	3	3	4	4	4	4	5	4	3	4	4
4	37	0	4	4	5	3	4	4	5	5	4	4	4	3	4	4	4	4	4	4	4	4	4	3	3	3	3	3	4	5	4
6	43	1	4	4	5	4	4	4	4	4	4	5	4	4	4	5	5	4	4	4	4	4	4	4	4	4	3	4	4	4	3
3	59	1	4	4	3	4	3	3	4	4	5	4	4	4	5	5	5	5	5	5	5	5	5	5	5	5	3	4	5	4	5
5	3	1	4	4	5	4	4	4	5	5	5	5	4	4	4	5	4	4	4	4	4	4	4	4	4	4	4	3	3	3	4
7	67	0	5	5	5	4	4	5	5	4	4	4	4	4	4	4	5	4	4	4	4	4	4	4	4	4	4	4	4	4	3
4	73	0	5	5	4	4	5	4	5	4	5	5	4	4	5	5	4	5	5	4	5	5	4	4	5	4	3	4	3	3	4
1	58	0	4	4	5	3	4	3	3	3	4	5	4	4	5	5	4	4	5	5	5	4	4	4	5	5	3	4	3	3	3
2	7	1	4	4	5	4	4	4	3	4	4	4	4	4	4	4	4	4	3	3	3	3	3	2	2	2	3	3	4	3	4
2	453	0	4	4	4	4	3	4	3	3	3	5	4	4	4	4	5	4	4	4	5	5	5	5	4	4	3	3	3	3	3
6	73	1	4	4	5	4	4	4	4	4	4	5	5	5	5	5	4	4	5	5	5	5	5	5	5	5	4	5	5	5	5
2	42	1	4	4	3	2	3	3	4	5	4	4	4	4	4	4	4	4	4	4	4	4	5	4	4	4	4	4	4	4	4
4	15	0	5	4	4	3	3	4	3	4	4	4	4	4	4	4	4	4	4	4	4	4	4	3	4	4	2	2	3	2	2
5	64	1	5	4	4	3	3	3	3	3	3	4	4	4	4	4	4	4	4	4	4	4	4	4	5	4	3	3	3	4	3
5	76	1	3	4	3	3	3	3	4	4	5	4	4	4	3	4	4	4	4	4	4	4	3	3	3	3	3	4	4	4	4
3	7	0	4	4	4	3	4	3	4	4	4	4	4	4	4	4	3	4	4	4	4	4	4	4	4	4	4	4	4	4	4
4	159	1	4	3	4	3	3	3	4	4	4	4	4	4	4	4	3	4	5	4	4	4	4	4	5	5	4	4	3	4	5
5	57	0	4	4	4	4	3	3	4	4	4	5	4	5	5	4	5	5	4	4	4	4	4	4	4	4	4	4	4	4	4
1	6	0	3	2	2	3	4	3	2	2	3	4	4	4	4	4	4	3	4	4	4	4	4	3	3	3	3	3	3	3	3
1	25	0	4	3	4	4	3	4	3	4	4	4	4	4	4	4	4	5	5	4	5	4	4	5	4	5	3	3	3	3	4
4	17	0	3	3	3	3	4	3	2	3	3	3	4	3	3	4	3	4	4	3	3	4	4	4	4	4	2	2	2	2	2
5	4	0	4	4	4	4	3	3	4	4	4	4	4	4	4	4	4	4	4	4	4	3	4	4	4	4	3	3	3	3	3
5	37	0	5	5	5	3	4	3	2	3	3	4	4	4	5	4	4	5	4	4	4	4	4	4	4	3	3	3	3	3	3
4	46	1	5	4	4	4	3	4	4	5	5	4	4	4	4	4	3	4	5	4	4	5	4	4	5	5	3	4	4	4	4
3	7	0	4	5	4	3	4	4	4	4	4	4	5	4	5	4	5	5	5	5	4	4	4	4	4	4	3	4	3	4	4
8	67	0	2	2	1	1	1	1	1	1	1	4	4	4	4	4	3	3	5	5	5	5	5	4	5	5	4	5	4	4	5
3	97	0	4	3	4	3	4	4	3	4	4	2	2	2	2	2	3	3	4	4	4	4	4	4	4	4	5	5	5	4	4
3	781	0	2	3	3	2	2	2	3	2	3	3	3	4	4	3	3	3	1	2	2	1	2	2	2	2	2	2	1	1	2
6	256	1	3	3	4	3	2	3	3	3	3	4	4	4	4	4	4	4	4	4	4	3	3	3	3	3	4	4	3	4	4
6	341	1	4	4	3	2	2	3	4	4	4	3	4	4	4	4	4	4	5	4	4	4	4	4	5	5	3	4	3	4	4
5	347	1	2	2	3	2	2	2	3	2	3	4	3	4	3	3	4	3	4	4	4	3	3	3	3	3	4	4	3	3	4
7	632	1	2	4	4	2	2	2	4	4	4	4	4	4	3	4	3	4	4	4	4	4	4	4	4	4	3	3	2	2	3
3	45	0	3	3	4	2	2	3	4	3	3	4	4	3	3	3	3	3	4	4	5	5	4	5	4	4	3	3	3	2	2
5	57	0	3	2	3	4	4	3	4	4	4	4	4	4	5	5	4	4	5	4	4	5	4	4	4	4	5	4	4	4	4
4	13	1	4	4	4	5	5	4	4	5	4	4	4	4	4	4	4	4	4	5	5	5	4	4	4	4	4	4	4	4	4
7	932	1	2	2	3	3	3	3	2	2	2	2	2	2	2	2	2	2	3	2	3	2	2	3	3	2	2	1	2	2	3
2	24	1	5	4	5	4	5	4	4	5	5	4	5	4	5	5	4	5	4	5	5	5	4	5	5	5	3	4	4	4	4
7	412	1	3	3	3	3	3	3	4	3	4	4	3	4	3	4	3	4	4	4	3	3	2	3	3	3	2	2	2	2	2
8	258	1	4	4	4	2	2	2	4	4	4	4	4	4	4	4	3	3	4	3	3	3	3	3	3	4	4	4	4	4	3
8	67	0	4	4	3	3	4	4	3	4	4	4	5	5	4	4	4	4	4	5	4	5	5	5	4	5	4	5	5	5	5
2	12	1	4	3	4	3	4	3	5	4	4	5	5	4	5	4	4	4	4	5	4	5	4	5	4	5	4	4	4	4	4
4	45	1	4	4	5	4	4	4	4	5	4	3	3	3	4	3	4	4	3	4	3	4	4	4	4	4	4	3	3	3	3
6	51	1	4	4	5	4	4	4	4	5	5	3	2	3	2	2	2	2	4	4	5	4	4	4	4	5	4	4	5	5	5
3	5	0	5	4	4	5	5	5	4	4	4	5	4	4	4	5	4	4	5	4	4	4	5	4	4	5	4	4	4	3	4
5	35	0	5	4	4	3	4	4	5	4	5	4	5	4	4	4	4	4	4	4	4	4	4	4	4	4	5	5	5	5	4
8	159	1	4	4	4	3	3	3	4	5	4	4	4	4	4	4	4	5	4	5	4	5	4	5	4	5	4	4	5	5	5
6	12	0	2	2	3	2	2	2	3	3	3	3	4	4	4	4	3	3	3	4	3	4	4	4	4	4	3	3	3	3	3
6	67	0	2	2	3	3	2	3	3	3	4	4	4	4	4	4	4	4	4	4	4	5	5	5	4	4	5	4	4	5	5
7	19	1	4	4	4	3	3	4	4	4	4	4	4	4	4	4	3	4	4	4	4	4	4	4	4	4	2	2	3	2	2
2	5	0	4	4	4	4	4	4	4	4	4	4	4	4	4	4	4	4	3	3	3	4	4	3	3	3	3	3	2	2	2
4	7	0	4	5	5	4	4	3	4	4	4	5	4	4	4	4	4	4	4	4	4	4	4	4	4	4	4	5	5	5	4
7	12	0	3	3	3	4	4	4	2	3	2	3	3	3	3	3	4	3	2	1	2	1	1	2	2	2	4	5	4	4	3
4	45	0	4	3	4	4	3	4	4	4	4	4	4	4	4	4	4	4	4	5	4	4	5	4	4	5	4	5	4	4	5
2	67	0	5	4	4	4	4	3	4	4	4	3	4	4	4	4	3	4	4	4	4	4	4	4	4	4	4	3	3	3	3
1	49	0	5	4	4	3	3	3	3	4	4	4	4	4	4	4	4	5	4	4	3	4	4	4	4	4	3	3	2	3	3
7	542	0	4	4	4	3	4	4	3	3	4	2	2	3	2	2	3	2	4	4	5	4	4	4	5	5	2	2	2	1	1
6	15	0	4	5	4	4	4	4	3	4	4	4	4	4	4	5	4	4	4	4	4	4	4	4	4	4	3	4	4	3	4
2	47	0	3	4	4	3	3	3	4	4	4	4	4	4	4	4	4	3	4	3	3	3	3	3	3	4	3	3	2	2	2
2	38	0	2	3	3	4	3	4	3	4	3	3	3	4	3	3	4	4	3	3	2	3	3	3	2	2	4	3	4	3	4
5	69	1	4	4	4	3	4	3	4	5	4	3	4	4	4	3	4	4	4	4	5	4	4	4	4	5	1	2	2	3	2
5	75	1	3	4	4	5	4	4	4	5	5	4	5	4	4	4	4	4	4	4	4	4	5	5	5	5	4	4	4	4	3
3	469	1	4	4	4	3	3	4	3	3	4	4	4	4	4	4	4	4	4	4	5	4	4	5	4	4	3	2	2	3	4
5	43	1	5	5	4	3	3	3	4	3	4	4	4	4	4	4	4	4	5	5	5	5	5	5	5	5	4	4	4	4	4
6	54	1	4	4	4	3	4	3	4	4	4	4	4	4	4	4	4	4	4	4	4	4	4	4	4	4	4	4	4	4	4
6	500	0	5	4	4	3	3	4	4	4	4	3	3	4	4	4	3	3	5	4	4	5	4	4	5	5	2	3	3	3	2
8	679	1	4	4	4	4	4	4	4	4	4	4	4	4	4	4	4	4	5	4	5	5	4	5	5	4	4	4	4	3	3
5	542	0	4	3	4	4	4	4	3	4	3	5	5	4	4	4	4	4	4	4	4	4	5	4	5	5	3	3	2	3	4
3	5	1	4	3	4	3	3	3	3	3	3	3	3	4	3	4	3	3	4	4	3	3	3	3	3	4	2	2	2	3	2
5	75	1	4	4	4	4	3	3	4	4	4	4	4	4	4	4	4	4	4	4	5	5	5	4	4	5	4	5	4	4	3
6	13	0	4	4	4	3	4	3	4	4	3	4	4	4	4	4	4	4	4	4	4	4	4	4	4	4	4	4	4	4	5
3	8	1	2	2	2	2	2	2	3	3	3	3	3	3	3	4	3	3	4	5	4	4	4	4	4	4	2	1	1	1	1
8	569	0	4	4	3	4	4	4	3	4	4	4	4	4	4	4	4	3	4	4	4	4	4	4	4	3	2	2	3	3	3
5	13	1	4	4	4	4	4	4	3	4	3	5	4	4	5	5	4	4	4	4	4	3	4	4	5	4	2	3	3	3	2
6	35	1	4	4	4	4	4	4	3	4	4	4	4	3	4	3	3	4	4	4	5	4	4	5	5	5	4	5	5	4	4
3	78	0	4	5	4	4	4	3	4	5	4	4	4	4	4	4	4	4	4	5	4	5	4	5	4	5	3	3	4	4	4
5	18	1	4	4	5	4	4	4	4	4	4	4	4	4	4	4	4	4	3	4	3	4	4	3	3	3	3	3	3	2	2
6	42	0	5	4	4	3	4	4	5	5	4	5	5	4	4	5	5	4	5	5	5	5	5	4	4	5	5	5	4	4	5
1	9	0	4	4	3	3	3	2	3	3	4	4	4	3	3	3	3	3	3	3	3	3	4	3	3	3	2	2	3	2	2
5	47	0	2	3	2	2	2	2	3	2	2	4	3	3	4	4	3	4	5	4	4	4	4	4	4	4	3	3	3	4	4
5	64	1	4	4	4	3	4	4	4	5	4	4	4	5	4	4	4	4	4	5	4	4	5	5	5	5	3	3	4	4	4
7	79	1	4	4	4	5	4	5	4	4	4	4	3	3	4	3	3	3	4	5	5	4	5	4	5	5	5	5	5	5	4
7	256	1	3	4	3	3	4	3	3	2	3	4	3	4	4	3	4	4	4	4	4	3	3	3	3	3	2	3	2	2	2
2	6	0	4	4	3	3	3	3	4	4	3	4	3	3	4	3	3	4	4	4	4	4	4	4	4	5	2	2	2	2	3
5	68	1	4	5	5	4	4	4	4	4	4	4	4	5	4	5	4	4	4	4	5	4	5	5	4	5	4	4	4	3	4
5	45	1	4	4	3	3	3	3	4	4	3	4	4	4	4	4	4	4	4	4	4	4	4	4	4	4	4	5	4	3	4
5	38	0	4	4	3	3	4	3	4	4	4	3	4	4	4	4	4	4	4	5	5	4	4	5	4	5	4	4	5	4	4
1	4	0	4	5	4	4	4	4	4	3	4	4	4	4	4	4	4	4	4	4	4	4	4	4	4	4	4	5	4	5	4
5	76	1	4	5	4	4	4	3	4	4	3	4	5	4	4	4	4	4	4	4	5	5	5	4	4	4	4	5	4	5	5
1	5	0	3	3	2	3	2	3	4	3	3	4	4	4	4	4	4	4	4	3	4	3	4	4	4	4	4	4	3	4	4
7	653	0	4	4	4	4	4	4	3	4	3	4	4	3	3	4	3	3	4	4	4	3	4	4	4	3	4	4	3	3	3
6	23	0	4	4	4	3	2	3	2	3	3	4	4	4	4	4	4	3	4	4	4	4	4	4	4	4	2	2	3	3	2
6	46	0	5	4	4	4	3	3	4	4	4	4	5	4	4	5	4	4	4	4	5	4	5	4	5	4	4	4	5	4	4
5	347	0	4	4	4	3	2	3	3	4	4	4	4	4	4	4	4	4	4	5	4	5	4	4	4	4	4	3	4	4	4
6	65	1	4	5	5	4	5	4	4	5	5	4	4	4	4	4	4	4	4	4	4	4	5	5	4	5	4	3	4	3	3
7	40	0	3	4	5	3	3	3	4	5	4	4	4	4	4	4	5	4	4	5	5	4	5	5	4	5	5	5	4	5	4
3	49	0	3	3	3	3	4	4	3	4	4	3	3	3	3	3	3	4	4	3	4	4	4	3	4	3	2	3	3	3	3
5	77	1	5	5	4	4	4	3	4	4	4	4	4	4	5	5	4	4	4	4	5	4	4	5	4	5	4	5	4	5	4
5	26	0	4	4	5	4	5	4	4	5	4	3	3	3	3	2	2	2	4	4	5	5	5	4	5	4	5	5	5	4	5
3	74	0	3	4	4	3	2	3	4	4	3	4	4	3	4	4	3	3	5	5	4	4	4	4	4	4	4	3	4	4	4
3	56	0	5	5	4	4	5	4	5	4	4	5	4	4	5	5	4	4	4	5	4	4	5	4	5	4	5	4	4	3	4
4	60	1	4	5	4	4	5	5	4	4	5	4	5	5	4	4	5	5	4	5	5	4	4	5	4	4	5	5	5	4	5
5	24	1	4	5	4	4	5	5	4	5	4	4	5	5	4	4	5	4	4	5	4	5	4	4	5	4	5	5	5	5	4
3	98	0	4	3	4	3	3	4	4	4	4	4	3	3	4	4	3	3	3	4	4	3	4	3	3	4	4	4	5	4	4
4	76	0	3	4	4	2	2	2	3	3	4	4	4	4	4	4	3	4	4	4	4	4	3	3	3	3	3	2	2	1	2
4	9	1	3	4	3	2	3	4	3	4	3	4	4	3	3	4	4	3	3	3	3	4	3	3	3	3	4	4	4	3	3
5	56	0	4	4	5	3	3	3	3	4	4	2	3	3	2	2	2	2	4	4	4	4	4	4	4	4	4	4	4	3	5
5	60	1	5	4	5	4	4	5	4	3	4	4	4	5	5	4	5	4	4	4	5	5	5	5	5	4	4	5	4	5	5
7	78	1	3	2	2	2	3	3	2	2	2	4	4	4	4	4	4	5	4	4	4	4	4	4	4	4	5	5	4	4	5
7	20	0	4	5	5	5	5	5	4	5	5	4	4	4	4	4	4	4	3	4	3	4	4	3	4	3	3	2	3	2	2
3	205	1	2	3	2	3	3	3	2	2	3	5	5	4	5	5	4	5	4	4	4	4	4	4	4	4	4	4	4	4	4
2	367	0	4	4	5	3	3	3	4	5	4	4	4	4	4	4	3	3	4	4	4	4	4	4	4	4	4	4	4	3	3
6	502	1	3	2	2	3	2	3	2	2	2	4	5	4	4	4	5	5	5	4	5	4	5	4	5	5	4	4	3	4	4
7	651	1	4	4	5	5	4	4	4	4	4	4	4	4	4	4	4	4	5	5	5	5	4	4	4	4	2	2	3	2	2
8	60	0	4	4	5	5	4	5	4	5	5	4	3	3	3	3	3	3	3	3	3	4	3	4	3	4	4	4	5	5	4
3	20	1	3	3	3	2	2	2	2	3	2	5	5	4	5	5	5	4	5	5	5	5	5	4	5	5	5	5	5	5	4
1	12	0	3	2	3	3	3	2	2	2	3	4	4	5	5	4	5	5	4	4	4	4	4	4	4	4	4	4	4	4	4
4	78	1	3	4	3	3	4	4	3	4	3	4	4	5	4	4	4	4	4	4	4	5	5	5	5	5	4	4	4	4	4
5	46	1	4	3	4	4	4	5	3	4	4	4	5	5	4	4	4	5	4	4	4	5	4	4	5	4	3	3	4	4	4
6	35	1	4	3	3	3	3	3	4	5	4	4	5	4	4	4	4	4	4	4	4	4	5	5	4	4	3	3	4	4	4
5	76	1	4	5	4	4	4	4	3	4	5	3	4	3	4	4	4	4	4	4	4	4	4	3	4	3	4	4	4	4	4
4	89	0	4	3	4	2	2	3	4	4	4	4	4	4	4	4	4	4	3	4	4	4	3	3	4	4	4	4	3	3	3
3	5	0	2	2	3	2	3	2	2	2	2	3	3	4	3	4	3	3	3	4	4	4	3	3	3	3	2	3	2	2	3
8	40	1	4	4	4	4	4	4	4	4	3	4	3	4	4	3	4	3	5	5	4	4	4	4	5	4	4	4	4	4	3
4	3	0	4	3	4	3	4	4	4	4	4	4	4	3	4	4	4	4	4	4	4	5	4	3	4	4	3	3	4	4	4
2	65	0	4	4	4	2	3	3	4	4	4	4	3	4	4	4	3	3	5	5	4	4	5	4	4	4	3	3	4	4	4
3	50	0	2	2	3	2	3	2	3	2	2	4	4	4	4	4	4	4	5	4	4	4	4	4	4	5	2	2	3	2	2
2	7	1	4	4	5	5	4	4	5	5	4	4	4	4	4	5	4	4	4	4	3	3	4	4	3	3	3	3	3	4	3
1	45	0	4	3	4	3	3	3	3	3	4	4	4	4	4	4	4	4	4	4	4	4	4	5	4	4	3	4	4	3	3
7	601	1	5	5	4	4	5	5	5	5	4	5	5	4	4	4	4	4	4	4	4	4	4	4	4	4	4	4	4	4	4
6	65	1	3	3	2	2	2	3	2	2	3	4	4	4	5	4	4	4	5	5	4	4	5	5	4	4	4	4	4	4	4
3	34	1	4	4	3	4	3	4	4	3	4	4	4	4	4	4	4	4	5	4	4	4	5	4	5	4	5	5	4	4	4
8	35	0	3	3	3	4	3	4	4	3	4	3	3	3	3	3	3	3	4	4	4	4	4	5	5	4	4	4	3	3	3
7	47	1	4	3	3	4	3	3	4	3	3	4	4	4	5	4	5	5	4	5	5	4	5	4	5	5	4	5	5	5	5
7	24	1	2	2	3	2	2	2	3	2	3	3	3	4	3	4	4	4	3	4	4	4	4	4	3	3	5	5	4	4	5
4	2	1	4	4	4	3	3	4	4	4	3	5	5	4	5	5	5	5	4	4	4	4	4	4	4	4	4	4	5	4	4
5	5	0	3	4	4	4	3	3	4	4	4	4	5	5	5	5	5	5	4	5	4	4	4	5	5	5	4	4	3	3	3
